# Supplementary material for: Integrated Microarray-Based Data Analysis of miRNA Expression Profiles: Identification of Novel Biomarkers of Cisplatin-Resistance in Testicular Germ Cell Tumours
Source: Int J Mol Sci. 2023 Jan 27;24(3):2495. doi: 10.3390/ijms24032495 (PMC9916636; doi:10.3390/ijms24032495)
Supplement: Supplementary file 1 [file ijms-24-02495-s001.zip]

Archive with 1 entries (1 files):
- ijms-2127050-supplementary.pdf
